# Supplementary material for: Post-marketing safety profile of ganirelix in women: a 20-year pharmacovigilance analysis of global adverse drug event databases (2004–2024)
Source: BMC Pharmacol Toxicol. 2025 Apr 22;26:91. doi: 10.1186/s40360-025-00920-4 (PMC12016398; doi:10.1186/s40360-025-00920-4)
Supplement: Supplementary file 1 — Supplementary Material Table S1: The 65 PT entries that simultaneously satisfied the four methods of disproportionality analysis with positive signal strength in FAERS. The PT entries are categorized into three groups: expected with signal (unmarked), disease-expected (marked with +), and unexpected (marked with *), and are listed in descending order of case number. [file 40360_2025_920_MOESM1_ESM.xlsx]

## Sheet: Sheet1
Groups	SOC name	PT name	Cases	ROR(95%CI)	PRR(χ2)	EBGM(EBGM05)	IC(IC025)
Expected with signal	Reproductive system and breast disorders	Ovarian hyperstimulation syndrome	290	2462.76(2158.9-2809.38)	2168.48(535544.01)	1848.44(1655.59)	10.85(9.18)
	General disorders and administration site conditions	Injection site pain	54	3.99(3.05-5.23)	3.93(118.47)	3.93(3.13)	1.97(0.31)
	Gastrointestinal disorders	Abdominal pain	34	3.36(2.39-4.71)	3.32(55.42)	3.32(2.5)	1.73(0.07)
	General disorders and administration site conditions	Injection site erythema	33	5.03(3.57-7.09)	4.98(105.07)	4.97(3.73)	2.31(0.65)
	General disorders and administration site conditions	Injection site pruritus	26	7.31(4.97-10.76)	7.24(140.02)	7.24(5.24)	2.86(1.19)
	General disorders and administration site conditions	Injection site urticaria	15	11.86(7.13-19.7)	11.79(148.04)	11.78(7.7)	3.56(1.89)
	General disorders and administration site conditions	Injection site reaction	12	3.61(2.05-6.37)	3.6(22.52)	3.6(2.24)	1.85(0.18)
	General disorders and administration site conditions	Injection site irritation	9	13.75(7.14-26.46)	13.7(105.86)	13.68(7.91)	3.77(2.11)
	General disorders and administration site conditions	Injection site mass	8	4.97(2.48-9.94)	4.95(25.25)	4.95(2.77)	2.31(0.64)
	Gastrointestinal disorders	Abdominal pain lower	8	5.61(2.8-11.24)	5.6(30.21)	5.6(3.13)	2.48(0.82)
	Pregnancy, puerperium and perinatal conditions	Foetal death	6	21.05(9.44-46.94)	21(114.12)	20.97(10.72)	4.39(2.72)
Disease-expected	Gastrointestinal disorders	Ascites+	132	142.74(119.66-170.26)	135.02(17379.87)	133.59(115.27)	7.06(5.39)
	Product issues	Needle issue+	72	79.96(63.2-101.17)	77.62(5414.12)	77.15(63.37)	6.27(4.6)
	Gastrointestinal disorders	Abdominal distension+	29	6.37(4.42-9.19)	6.31(129.7)	6.3(4.64)	2.66(0.99)
	Pregnancy, puerperium and perinatal conditions	Abortion+	21	106.78(69.37-164.38)	105.87(2163.26)	104.99(73.18)	6.71(5.05)
	Investigations	Blood luteinising hormone increased+	12	1188.62(656.73-2151.28)	1182.74(12945.78)	1080.72(657.85)	10.08(8.39)
	Pregnancy, puerperium and perinatal conditions	Abortion spontaneous+	11	4.05(2.24-7.33)	4.04(25.17)	4.04(2.46)	2.01(0.35)
	Reproductive system and breast disorders	Pelvic pain+	10	8.95(4.81-16.67)	8.92(70.32)	8.92(5.3)	3.16(1.49)
	Injury, poisoning and procedural complications	Post procedural haemorrhage+	9	19.07(9.9-36.71)	19(153.28)	18.97(10.97)	4.25(2.58)
	Reproductive system and breast disorders	Pelvic fluid collection+	8	233.65(115.97-470.75)	232.88(1813.37)	228.65(127.23)	7.84(6.16)
	General disorders and administration site conditions	Injury associated with device+	5	5.25(2.18-12.62)	5.24(17.15)	5.24(2.51)	2.39(0.72)
Unexpected	Respiratory, thoracic and mediastinal disorders	Pleural effusion*	36	16.75(12.05-23.29)	16.52(524.67)	16.5(12.53)	4.04(2.38)
	Injury, poisoning and procedural complications	Maternal exposure before pregnancy*	30	76.09(53.03-109.19)	75.16(2182.59)	74.72(55.23)	6.22(4.56)
	Injury, poisoning and procedural complications	Poor quality device used*	25	75.54(50.88-112.16)	74.78(1809.16)	74.34(53.41)	6.22(4.55)
	Injury, poisoning and procedural complications	Maternal exposure during pregnancy*	22	4.3(2.82-6.54)	4.27(55.15)	4.27(3)	2.09(0.43)
	Injury, poisoning and procedural complications	Exposure during pregnancy*	14	3.8(2.25-6.43)	3.79(28.73)	3.78(2.44)	1.92(0.25)
	Injury, poisoning and procedural complications	Circumstance or information capable of leading to medication error*	14	18.21(10.77-30.81)	18.11(226.13)	18.09(11.65)	4.18(2.51)
	Reproductive system and breast disorders	Ovarian haemorrhage*	13	962.36(546.74-1693.93)	957.21(11535.69)	889.28(554.08)	9.8(8.12)
	Pregnancy, puerperium and perinatal conditions	Abortion missed*	13	149.27(86.27-258.27)	148.47(1881.98)	146.74(92.75)	7.2(5.53)
	Reproductive system and breast disorders	Ovarian enlargement*	11	420.42(230.25-767.64)	418.51(4433.5)	405.01(244.72)	8.66(6.99)
	Injury, poisoning and procedural complications	Device difficult to use*	11	3.67(2.03-6.64)	3.66(21.3)	3.66(2.23)	1.87(0.21)
	Reproductive system and breast disorders	Adnexal torsion*	10	532.59(282.5-1004.06)	530.4(5069.24)	508.88(299.37)	8.99(7.31)
	Reproductive system and breast disorders	Ovulation disorder*	9	1256.39(632.46-2495.84)	1251.74(10225.16)	1138.03(640.81)	10.15(8.46)
	Product issues	Syringe issue*	9	29(15.06-55.86)	28.9(241.89)	28.84(16.67)	4.85(3.18)
	Gastrointestinal disorders	Intra-abdominal haemorrhage*	8	87.29(43.5-175.16)	87(675.44)	86.41(48.24)	6.43(4.76)
	Investigations	Haematocrit increased*	7	113.97(54.09-240.13)	113.65(774.58)	112.63(60.37)	6.82(5.15)
	Pregnancy, puerperium and perinatal conditions	Ectopic pregnancy*	7	33.02(15.71-69.41)	32.93(216.16)	32.84(17.64)	5.04(3.37)
	Respiratory, thoracic and mediastinal disorders	Dyspnoea exertional*	7	4.93(2.35-10.35)	4.92(21.85)	4.92(2.64)	2.3(0.63)
	Renal and urinary disorders	Oliguria*	5	23.06(9.58-55.49)	23.01(105.08)	22.97(11.02)	4.52(2.85)
	Psychiatric disorders	Mood altered*	5	4.48(1.86-10.77)	4.47(13.47)	4.47(2.14)	2.16(0.49)
	Metabolism and nutrition disorders	Hyperkalaemia*	5	5.39(2.24-12.96)	5.38(17.82)	5.38(2.58)	2.43(0.76)
	Injury, poisoning and procedural complications	Incorrect route of product administration*	5	9.4(3.91-22.61)	9.38(37.42)	9.38(4.5)	3.23(1.56)
	Reproductive system and breast disorders	Ovarian cyst ruptured*	4	46.14(17.27-123.25)	46.06(175.7)	45.9(20.17)	5.52(3.85)
	Pregnancy, puerperium and perinatal conditions	Premature baby*	4	5.82(2.18-15.51)	5.81(15.92)	5.81(2.56)	2.54(0.87)
	Injury, poisoning and procedural complications	Exposure via skin contact*	4	11.24(4.21-29.99)	11.23(37.23)	11.22(4.94)	3.49(1.82)
	General disorders and administration site conditions	Effusion*	4	71.44(26.72-191.03)	71.32(275.79)	70.93(31.14)	6.15(4.48)
	Cardiac disorders	Cardiovascular disorder*	4	4.58(1.72-12.21)	4.57(11.16)	4.57(2.01)	2.19(0.52)
	Skin and subcutaneous tissue disorders	Dermatitis allergic*	4	7.98(2.99-21.28)	7.97(24.36)	7.96(3.5)	2.99(1.33)
	Pregnancy, puerperium and perinatal conditions	Uterine hyperstimulation*	4	737.53(268.84-2023.34)	736.32(2774.09)	695.47(298.91)	9.44(7.74)
	Infections and infestations	Ovarian abscess*	4	401.22(148.14-1086.65)	400.56(1544.81)	388.17(168.64)	8.6(6.91)
	Infections and infestations	Peritonitis*	4	5.94(2.23-15.84)	5.93(16.39)	5.93(2.61)	2.57(0.9)
	Renal and urinary disorders	Haematuria*	4	4.73(1.77-12.62)	4.72(11.74)	4.72(2.08)	2.24(0.57)
	Renal and urinary disorders	Bladder tamponade*	4	771.57(280.88-2119.46)	770.3(2895.05)	725.7(311.57)	9.5(7.8)
	Investigations	Progesterone increased*	3	501.31(157.99-1590.71)	500.69(1438.55)	481.48(183.22)	8.91(7.21)
	Endocrine disorders	Anovulatory cycle*	3	216.08(68.97-677)	215.82(630.6)	212.18(81.6)	7.73(6.05)
	Investigations	Waist circumference increased*	3	73.15(23.5-227.71)	73.06(211.98)	72.64(28.09)	6.18(4.51)
	Injury, poisoning and procedural complications	Failed in vitro fertilisation*	3	939.96(290.58-3040.54)	938.8(2614.34)	873.37(327.04)	9.77(8.05)
	Skin and subcutaneous tissue disorders	Pigmentation disorder*	3	11.57(3.73-35.93)	11.56(28.92)	11.55(4.48)	3.53(1.86)
	Infections and infestations	Tubo-ovarian abscess*	3	203.23(64.9-636.38)	202.98(593.35)	199.76(76.86)	7.64(5.96)
	Respiratory, thoracic and mediastinal disorders	Orthopnoea*	3	26.7(8.6-82.95)	26.67(73.97)	26.62(10.31)	4.73(3.07)
	Blood and lymphatic system disorders	Haemoconcentration*	3	372.26(117.99-1174.48)	371.8(1077.42)	361.11(138.07)	8.5(6.81)
	Reproductive system and breast disorders	Polycystic ovaries*	3	25.56(8.23-79.4)	25.53(70.56)	25.48(9.87)	4.67(3)
	Gastrointestinal disorders	Acute abdomen*	3	56.2(18.07-174.82)	56.13(161.73)	55.89(21.62)	5.8(4.13)
	Reproductive system and breast disorders	Pelvic discomfort*	3	55.45(17.83-172.49)	55.39(159.51)	55.15(21.34)	5.79(4.11)
	Investigations	Blood luteinising hormone abnormal*	3	1879.93(558.26-6330.63)	1877.61(4892.89)	1632.83(591.19)	10.67(8.91)
