# Supplementary material for: Post-marketing safety profile of ganirelix in women: a 20-year pharmacovigilance analysis of global adverse drug event databases (2004–2024)
Source: BMC Pharmacol Toxicol. 2025 Apr 22;26:91. doi: 10.1186/s40360-025-00920-4 (PMC12016398; doi:10.1186/s40360-025-00920-4)
Supplement: Supplementary file 2 — Supplementary Material Table S2: Signal strength for adverse drug events with no less than three counts for cetrorelix as comparators for ganirelix. [file 40360_2025_920_MOESM2_ESM.xlsx]

## Sheet: Sheet1
PT name	Cases	ROR(95% CI)	PRR(χ2)	EBGM(EBGM05)	IC(IC025)
Ascites	10	40.11(21.47-74.95)	39.47(374.82)	39.44(23.38)	5.3(4.42)
Needle issue	5	22.26(9.23-53.7)	22.09(100.67)	22.08(10.57)	4.46(3.28)
Pleural effusion	/	/	/	/	/
Maternal exposure before pregnancy	/	/	/	/	/
Abdominal distension	11	9.62(5.3-17.47)	9.47(83.43)	9.46(5.75)	3.24(2.4)
Poor quality device used	/	/	/	/	/
Maternal exposure during pregnancy	/	/	/	/	/
Abortion	3	58.38(18.76-181.63)	58.09(168.14)	58.02(22.45)	5.86(4.41)
Exposure during pregnancy	/	/	/	/	/
Circumstance or information capable of leading to medication error	/	/	/	/	/
Ovarian haemorrhage	/	/	/	/	/
Abortion missed	/	/	/	/	/
Blood luteinising hormone increased	16	6455.06(3808.85-10939.72)	6286.32(88806.64)	5552.27(3570.83)	12.44(11.69)
Abortion spontaneous	4	5.69(2.13-15.2)	5.66(15.35)	5.66(2.48)	2.5(1.2)
Ovarian enlargement	/	/	/	/	/
Device difficult to use	/	/	/	/	/
Adnexal torsion	/	/	/	/	/
Pelvic pain	3	10.37(3.34-32.25)	10.33(25.27)	10.32(4)	3.37(1.92)
Ovulation disorder	/	/	/	/	/
Syringe issue	/	/	/	/	/
Post procedural haemorrhage	3	24.6(7.91-76.52)	24.49(67.57)	24.48(9.47)	4.61(3.17)
Pelvic fluid collection	3	336.44(107.78-1050.23)	334.79(991.42)	332.46(128.25)	8.38(6.92)
Intra-abdominal haemorrhage	/	/	/	/	/
Haematocrit increased	/	/	/	/	/
Ectopic pregnancy	/	/	/	/	/
Dyspnoea exertional	/	/	/	/	/
Oliguria	/	/	/	/	/
Injury associated with device	4	16.35(6.12-43.71)	16.25(57.25)	16.24(7.13)	4.02(2.73)
Mood altered	/	/	/	/	/
Hyperkalaemia	/	/	/	/	/
Incorrect route of product administration	/	/	/	/	/
Ovarian cyst ruptured	/	/	/	/	/
Premature baby	/	/	/	/	/
Exposure via skin contact	/	/	/	/	/
Effusion	/	/	/	/	/
Cardiovascular disorder	/	/	/	/	/
Dermatitis allergic	/	/	/	/	/
Uterine hyperstimulation	/	/	/	/	/
Ovarian abscess	/	/	/	/	/
Peritonitis	/	/	/	/	/
Haematuria	/	/	/	/	/
Bladder tamponade	/	/	/	/	/
Progesterone increased	/	/	/	/	/
Anovulatory cycle	/	/	/	/	/
Waist circumference increased	/	/	/	/	/
Failed in vitro fertilisation	/	/	/	/	/
Pigmentation disorder	/	/	/	/	/
Tubo-ovarian abscess	/	/	/	/	/
Orthopnoea	/	/	/	/	/
Haemoconcentration	/	/	/	/	/
Polycystic ovaries	/	/	/	/	/
Acute abdomen	/	/	/	/	/
Pelvic discomfort	/	/	/	/	/
Blood luteinising hormone abnormal	/	/	/	/	/
