# Supplementary material for: Post-marketing safety profile of ganirelix in women: a 20-year pharmacovigilance analysis of global adverse drug event databases (2004–2024)
Source: BMC Pharmacol Toxicol. 2025 Apr 22;26:91. doi: 10.1186/s40360-025-00920-4 (PMC12016398; doi:10.1186/s40360-025-00920-4)
Supplement: Supplementary file 3 — Supplementary Material Table S3: Complete results of sensitivity analysis. [file 40360_2025_920_MOESM3_ESM.xlsx]

## Sheet: Sheet1
SOC	PT	a	ROR(95%CI)	PRR(χ2 )	EBGM(EBGM05)	IC(IC025)
Product issues	Needle issue	53	191.08 ( 144.49 - 252.7 )	178.12 ( 9295.67 )	177.31 ( 140.34 )	7.47 ( 5.8 )
General disorders and administration site conditions	Injection site pain	31	7.29 ( 5.09 - 10.44 )	7.04 ( 161.51 )	7.04 ( 5.21 )	2.82 ( 1.15 )
Injury, poisoning and procedural complications	Poor quality device used	19	181.61 ( 115.08 - 286.61 )	177.19 ( 3314.18 )	176.4 ( 120.42 )	7.46 ( 5.79 )
General disorders and administration site conditions	Injection site erythema	10	4.75 ( 2.55 - 8.87 )	4.71 ( 29.27 )	4.71 ( 2.79 )	2.23 ( 0.57 )
Injury, poisoning and procedural complications	Circumstance or information capable of leading to medication error	10	40.9 ( 21.91 - 76.34 )	40.39 ( 383.82 )	40.34 ( 23.93 )	5.33 ( 3.66 )
Investigations	Blood luteinising hormone increased	9	2737.56 ( 1387.92 - 5399.62 )	2705.86 ( 22759.24 )	2530.73 ( 1433.54 )	11.31 ( 9.62 )
Injury, poisoning and procedural complications	Maternal exposure before pregnancy	8	62.95 ( 31.35 - 126.4 )	62.31 ( 481.93 )	62.21 ( 34.72 )	5.96 ( 4.29 )
General disorders and administration site conditions	Injection site reaction	8	7.55 ( 3.76 - 15.16 )	7.49 ( 45.01 )	7.48 ( 4.18 )	2.9 ( 1.23 )
General disorders and administration site conditions	Injection site urticaria	7	17.32 ( 8.23 - 36.45 )	17.17 ( 106.6 )	17.16 ( 9.21 )	4.1 ( 2.43 )
Reproductive system and breast disorders	Ovulation disorder	7	3000.86 ( 1387.06 - 6492.29 )	2973.83 ( 19332 )	2763.63 ( 1448.93 )	11.43 ( 9.74 )
General disorders and administration site conditions	Injection site haemorrhage	7	6.06 ( 2.88 - 12.76 )	6.02 ( 29.32 )	6.02 ( 3.23 )	2.59 ( 0.92 )
Product issues	Syringe issue	7	70.78 ( 33.61 - 149.07 )	70.15 ( 476.37 )	70.03 ( 37.55 )	6.13 ( 4.46 )
Injury, poisoning and procedural complications	Maternal exposure during pregnancy	7	4.27 ( 2.03 - 8.99 )	4.24 ( 17.36 )	4.24 ( 2.27 )	2.08 ( 0.41 )
General disorders and administration site conditions	Injection site pruritus	7	6.13 ( 2.91 - 12.91 )	6.09 ( 29.79 )	6.09 ( 3.26 )	2.61 ( 0.94 )
Injury, poisoning and procedural complications	Device difficult to use	6	6.28 ( 2.81 - 14.01 )	6.24 ( 26.4 )	6.23 ( 3.18 )	2.64 ( 0.97 )
Surgical and medical procedures	Therapy cessation	6	9.39 ( 4.2 - 20.97 )	9.33 ( 44.62 )	9.32 ( 4.76 )	3.22 ( 1.55 )
Injury, poisoning and procedural complications	Accidental exposure to product	5	4.29 ( 1.78 - 10.33 )	4.27 ( 12.52 )	4.27 ( 2.04 )	2.09 ( 0.42 )
General disorders and administration site conditions	Injury associated with device	5	16.46 ( 6.83 - 39.66 )	16.36 ( 72.09 )	16.35 ( 7.83 )	4.03 ( 2.36 )
General disorders and administration site conditions	Injection site irritation	5	23.9 ( 9.92 - 57.6 )	23.75 ( 108.93 )	23.74 ( 11.37 )	4.57 ( 2.9 )
Injury, poisoning and procedural complications	Exposure via skin contact	4	35.23 ( 13.18 - 94.15 )	35.05 ( 132.23 )	35.02 ( 15.39 )	5.13 ( 3.46 )
Injury, poisoning and procedural complications	Extra dose administered	3	7.41 ( 2.38 - 23.02 )	7.38 ( 16.56 )	7.38 ( 2.86 )	2.88 ( 1.21 )
Injury, poisoning and procedural complications	Product use complaint	3	18.06 ( 5.81 - 56.13 )	17.99 ( 48.13 )	17.98 ( 6.96 )	4.17 ( 2.5 )
Skin and subcutaneous tissue disorders	Dermatitis allergic	3	18.72 ( 6.02 - 58.19 )	18.65 ( 50.11 )	18.64 ( 7.22 )	4.22 ( 2.55 )
Surgical and medical procedures	Self-medication	3	73.7 ( 23.69 - 229.27 )	73.42 ( 213.91 )	73.29 ( 28.35 )	6.2 ( 4.52 )
Pregnancy, puerperium and perinatal conditions	Abortion	3	47.06 ( 15.13 - 146.34 )	46.88 ( 134.56 )	46.83 ( 18.12 )	5.55 ( 3.88 )
