# Supplementary material for: Post-marketing safety profile of ganirelix in women: a 20-year pharmacovigilance analysis of global adverse drug event databases (2004–2024)
Source: BMC Pharmacol Toxicol. 2025 Apr 22;26:91. doi: 10.1186/s40360-025-00920-4 (PMC12016398; doi:10.1186/s40360-025-00920-4)
Supplement: Supplementary file 4 — Supplementary Material Table S4: Results of a more detailed TTO analysis performed at both SOC and PT level. Min: minimum; Max: maximum; IQR: interquartile range; Q1: first quartile; Q3: third quartile; SD: standard deviation; SE: standard error. [file 40360_2025_920_MOESM4_ESM.xlsx]

## Sheet: Sheet1
System Organ Class
x	n	min	max	median	iqr	q1	q3	mean	sd	se
Reproductive system and breast disorders	148	1	65	12	11	7	18	13.7973	9.69954	0.797297
Gastrointestinal disorders	142	1	76	12	11	7	18	13.5634	9.41665	0.790228
Pregnancy, puerperium and perinatal conditions	55	1	296	47	53.5	37.5	91	73.3818	62.0264	8.36364
Injury, poisoning and procedural complications	48	1	296	18	64.5	5	69.5	48.3958	68.9473	9.95169
Respiratory, thoracic and mediastinal disorders	45	1	233	14	8	10	18	18.6667	33.3467	4.97103
General disorders and administration site conditions	43	1	101	9	10	4.5	14.5	15.4651	21.9538	3.34792
Nervous system disorders	24	1	939	23	130.5	7.75	138.25	114.583	199.147	40.6507
Skin and subcutaneous tissue disorders	17	1	76	5	21	3	24	17	21.0861	5.11414
Product issues	16	1	8	4.5	6.25	1.75	8	4.5625	3.09771	0.774429
Renal and urinary disorders	13	7	296	11	3	10	13	51.3077	99.463	27.5861
Infections and infestations	12	2	34	10	13.5	6	19.5	13.25	10.0916	2.9132
Investigations	11	4	20	12	8.5	8.5	17	12.2727	5.78085	1.74299
Metabolism and nutrition disorders	10	7	31	18	6.5	13.75	20.25	17.3	6.63409	2.09788
Preferred Term
x	n	min	max	median	iqr	q1	q3	mean	sd	se
Ovarian hyperstimulation syndrome	117	1	65	12	9	9	18	14.0855	8.34862	0.771831
Ascites	61	6	43	13	9	10	19	15.0492	6.9196	0.885964
Abdominal pain	23	1	24	11	7	7	14	10.6087	5.59821	1.16731
Dyspnoea	20	2	31	14	10	11	21	15.05	7.02233	1.57024
Abortion	18	10	166	52	43	34	77	60.3889	37.3365	8.8003
Abdominal distension	16	6	52	15.5	11	9.25	20.25	17.1875	11.5078	2.87695
Nausea	13	1	21	10	8	7	15	11.3077	6.86033	1.90271
Abortion missed	12	9	130	45	47	41.75	88.75	59.1667	35.6239	10.2837
Pleural effusion	12	8	23	14.5	6.25	11.75	18	14.9167	4.37884	1.26406
Maternal exposure during pregnancy	10	9	296	55	74	15	89	85.7	97.122	30.7127
